# Supplementary material for: Causal association between body mass index and temporomandibular disorders: a bidirectional two-sample Mendelian randomization analysis
Source: BMC Oral Health. 2023 Jul 18;23:499. doi: 10.1186/s12903-023-03179-5 (PMC10355070; doi:10.1186/s12903-023-03179-5)
Supplement: Supplementary file 2 — Supplementary Material 2 [file 12903_2023_3179_MOESM2_ESM.xlsx]

## Sheet: Sheet1
Supplementary Table 2 The SNPs associated with confounders.
Confounders	snp	rsid	hg19_coordinates	hg38_coordinates	a1	a2	trait	efo	study	pmid	ancestry	year	beta	se	p	direction	n	n_cases	n_controls	n_studies	unit	dataset
Pain	rs13107325	rs13107325	chr4:103188709	chr4:102267552	T	C	Pain type experienced in last month: hip pain	EFO_0003843	Neale B	UKBB	European	2017	0.007631	0.001462	1.8e-07	+	336650	37714	298936	1	risk diff	Neale-B_UKBB_EUR_2017
	rs13107325	rs13107325	chr4:103188709	chr4:102267552	T	C	Pain type experienced in last month: knee pain	EFO_0003843	Neale B	UKBB	European	2017	0.008516	0.001899	7.34e-06	+	336650	71561	265089	1	risk diff	Neale-B_UKBB_EUR_2017
	rs13107325	rs13107325	chr4:103188709	chr4:102267552	T	C	Pain type experienced in last month: neck or shoulder pain	EFO_0003843	Neale B	UKBB	European	2017	0.01055	0.001944	5.8e-08	+	336650	76404	260246	1	risk diff	Neale-B_UKBB_EUR_2017
	rs13107325	rs13107325	chr4:103188709	chr4:102267552	T	C	Pain type experienced in last month: none of the above	EFO_0003843	Neale B	UKBB	European	2017	-0.01304	0.002278	1.05e-08	-	336650	136199	200451	1	risk diff	Neale-B_UKBB_EUR_2017
	rs205262	rs205262	chr6:34563164	chr6:34595387	G	A	Medication for pain relief, constipation, heartburn: none of the above	EFO_0007056	Neale B	UKBB	European	2017	-0.006101	0.001372	8.75e-06	-	333581	184936	148645	1	risk diff	Neale-B_UKBB_EUR_2017
	rs7903146	rs7903146	chr10:114758349	chr10:112998590	C	T	Medication for pain relief, constipation, heartburn: aspirin	EFO_0007056	Neale B	UKBB	European	2017	-0.004394	0.0009289	2.24e-06	-	333581	46946	286635	1	risk diff	Neale-B_UKBB_EUR_2017
Anxiety	rs3101336	rs3101336	chr1:72751185	chr1:72285502	T	C	Seen doctor for nerves, anxiety, tension or depression	EFO_0009820	Neale B	UKBB	European	2017	-0.008661	0.001168	1.22e-13	-	335108	115328	219780	1	risk diff	Neale-B_UKBB_EUR_2017
	rs6567160	rs6567160	chr18:57829135	chr18:60161902	C	T	Worrier or anxious feelings	EFO_0009863	Neale B	UKBB	European	2017	-0.008982	0.001423	2.76e-10	-	328717	186559	142158	1	risk diff	Neale-B_UKBB_EUR_2017
	rs879620	rs879620	chr16:4015729	chr16:3965728	T	C	Worrier or anxious feelings	EFO_0009863	Neale B	UKBB	European	2017	-0.006134	0.001244	8.2e-07	-	328717	186559	142158	1	risk diff	Neale-B_UKBB_EUR_2017
Tense	rs1000940	rs1000940	chr17:5283252	chr17:5379957	G	A	Tense or highly strung	EFO_0009596	Neale B	UKBB	European	2017	-0.004607	0.001016	5.8e-06	-	327232	56012	271220	1	risk diff	Neale-B_UKBB_EUR_2017
	rs17724992	rs17724992	chr19:18454825	chr19:18344015	A	G	Frequency of tenseness or restlessness in last 2 weeks	-	Neale B	UKBB	European	2017	0.007942	0.001702	3.05e-06	+	325169	0	325169	1	-	Neale-B_UKBB_EUR_2017
	rs3101336	rs3101336	chr1:72751185	chr1:72285502	T	C	Seen doctor for nerves, anxiety, tension or depression	EFO_0009820	Neale B	UKBB	European	2017	-0.008661	0.001168	1.22e-13	-	335108	115328	219780	1	risk diff	Neale-B_UKBB_EUR_2017
Depression	rs3101336	rs3101336	chr1:72751185	chr1:72285502	T	C	Seen doctor for nerves, anxiety, tension or depression	EFO_0009820	Neale B	UKBB	European	2017	-0.008661	0.001168	1.22e-13	-	335108	115328	219780	1	risk diff	Neale-B_UKBB_EUR_2017
Nerve	rs1000940	rs1000940	chr17:5283252	chr17:5379957	G	A	Nervous feelings	-	Neale B	UKBB	European	2017	-0.006218	0.001141	5.06e-08	-	328725	77767	250958	1	risk diff	Neale-B_UKBB_EUR_2017
	rs13078960	rs13078960	chr3:85807590	chr3:85758440	G	T	Nervous feelings	-	Neale B	UKBB	European	2017	-0.007705	0.001305	3.53e-09	-	328725	77767	250958	1	risk diff	Neale-B_UKBB_EUR_2017
	rs3101336	rs3101336	chr1:72751185	chr1:72285502	T	C	Seen doctor for nerves, anxiety, tension or depression	EFO_0009820	Neale B	UKBB	European	2017	-0.008661	0.001168	1.22e-13	-	335108	115328	219780	1	risk diff	Neale-B_UKBB_EUR_2017
	rs3817334	rs3817334	chr11:47650993	chr11:47629441	C	T	Suffer from nerves	-	Neale B	UKBB	European	2017	0.006717	0.001033	7.79e-11	+	325248	69352	255896	1	risk diff	Neale-B_UKBB_EUR_2017
	rs3888190	rs3888190	chr16:28889486	chr16:28878165	C	A	Suffer from nerves	-	Neale B	UKBB	European	2017	-0.005517	0.001036	1e-07	-	325248	69352	255896	1	risk diff	Neale-B_UKBB_EUR_2017
	rs4889606	rs4889606	chr16:31011183	chr16:30999862	A	G	Nervous feelings	-	Neale B	UKBB	European	2017	-0.004853	0.001082	7.21e-06	-	328725	77767	250958	1	risk diff	Neale-B_UKBB_EUR_2017
	rs6567160	rs6567160	chr18:57829135	chr18:60161902	C	T	Nervous feelings	-	Neale B	UKBB	European	2017	-0.0059	0.001233	1.71e-06	-	328725	77767	250958	1	risk diff	Neale-B_UKBB_EUR_2017
	rs6567160	rs6567160	chr18:57829135	chr18:60161902	C	T	Suffer from nerves	-	Neale B	UKBB	European	2017	-0.007217	0.0012	1.78e-09	-	325248	69352	255896	1	risk diff	Neale-B_UKBB_EUR_2017
