# Supplementary material for: Causal association between body mass index and temporomandibular disorders: a bidirectional two-sample Mendelian randomization analysis
Source: BMC Oral Health. 2023 Jul 18;23:499. doi: 10.1186/s12903-023-03179-5 (PMC10355070; doi:10.1186/s12903-023-03179-5)
Supplement: Supplementary file 3 — Supplementary Material 3 [file 12903_2023_3179_MOESM3_ESM.xls]

## Sheet: Sheet1
Supplementary Table 3 Summary statistics for Mendelian randomization analysis of potential causal effect of BMI on TMDs.
SNP	effect_allele.exposure	other_allele.exposure	effect_allele.outcome	other_allele.outcome	beta.exposure	beta.outcome	eaf.exposure	eaf.outcome	remove	palindromic	ambiguous	id.outcome	chr	pos	se.outcome	samplesize.outcome	pval.outcome	outcome	originalname.outcome	outcome.deprecated	mr_keep.outcome	data_source.outcome	pval.exposure	se.exposure	exposure	mr_keep.exposure	pval_origin.exposure	id.exposure	data_source.exposure	action	mr_keep
rs10132280	A	C	A	C	-0.023	-0.0052	0.3333	0.3482	FALSE	FALSE	FALSE	finn-b-TEMPOROMANDIB	14	25928179	0.0293	#N/A	0.858	Temporomandibular joint disorders || id:finn-b-TEMPOROMANDIB	Temporomandibular joint disorders	Temporomandibular joint disorders || ||	TRUE	igd	1.14e-11	0.0034	Body mass index	TRUE	reported	LZvLz8	textfile	3	TRUE
rs1016287	C	T	C	T	-0.0229	0.0523	0.675	0.7431	FALSE	FALSE	FALSE	finn-b-TEMPOROMANDIB	2	59305625	0.0319	#N/A	0.1015	Temporomandibular joint disorders || id:finn-b-TEMPOROMANDIB	Temporomandibular joint disorders	Temporomandibular joint disorders || ||	TRUE	igd	2.25e-11	0.0034	Body mass index	TRUE	reported	LZvLz8	textfile	3	TRUE
rs10182181	G	A	G	A	0.0307	-0.0187	0.5	0.4173	FALSE	FALSE	FALSE	finn-b-TEMPOROMANDIB	2	25150296	0.0284	#N/A	0.5098	Temporomandibular joint disorders || id:finn-b-TEMPOROMANDIB	Temporomandibular joint disorders	Temporomandibular joint disorders || ||	TRUE	igd	8.78e-24	0.0031	Body mass index	TRUE	reported	LZvLz8	textfile	3	TRUE
rs10733682	G	A	G	A	-0.0174	-0.0295	0.575	0.4673	FALSE	FALSE	FALSE	finn-b-TEMPOROMANDIB	9	129460914	0.0283	#N/A	0.2962	Temporomandibular joint disorders || id:finn-b-TEMPOROMANDIB	Temporomandibular joint disorders	Temporomandibular joint disorders || ||	TRUE	igd	1.83e-08	0.0031	Body mass index	TRUE	reported	LZvLz8	textfile	3	TRUE
rs10938397	G	A	G	A	0.0402	0.0127	0.4333	0.4715	FALSE	FALSE	FALSE	finn-b-TEMPOROMANDIB	4	45182527	0.028	#N/A	0.6514	Temporomandibular joint disorders || id:finn-b-TEMPOROMANDIB	Temporomandibular joint disorders	Temporomandibular joint disorders || ||	TRUE	igd	3.2e-38	0.0031	Body mass index	TRUE	reported	LZvLz8	textfile	3	TRUE
rs10968576	G	A	G	A	0.0249	-0.045	0.2917	0.3751	FALSE	FALSE	FALSE	finn-b-TEMPOROMANDIB	9	28414339	0.0288	#N/A	0.1185	Temporomandibular joint disorders || id:finn-b-TEMPOROMANDIB	Temporomandibular joint disorders	Temporomandibular joint disorders || ||	TRUE	igd	6.61e-14	0.0033	Body mass index	TRUE	reported	LZvLz8	textfile	3	TRUE
rs11030104	G	A	G	A	-0.0414	0.109	0.2	0.1659	FALSE	FALSE	FALSE	finn-b-TEMPOROMANDIB	11	27684517	0.0376	#N/A	0.00373603	Temporomandibular joint disorders || id:finn-b-TEMPOROMANDIB	Temporomandibular joint disorders	Temporomandibular joint disorders || ||	TRUE	igd	5.56e-28	0.0038	Body mass index	TRUE	reported	LZvLz8	textfile	3	TRUE
rs11057405	A	G	A	G	-0.0307	0.06	0.0917	0.09409	FALSE	FALSE	FALSE	finn-b-TEMPOROMANDIB	12	122781897	0.0484	#N/A	0.215	Temporomandibular joint disorders || id:finn-b-TEMPOROMANDIB	Temporomandibular joint disorders	Temporomandibular joint disorders || ||	TRUE	igd	2.02e-08	0.0055	Body mass index	TRUE	reported	LZvLz8	textfile	3	TRUE
rs11165643	T	C	T	C	0.0218	-0.017	0.575	0.5982	FALSE	FALSE	FALSE	finn-b-TEMPOROMANDIB	1	96924097	0.0286	#N/A	0.552901	Temporomandibular joint disorders || id:finn-b-TEMPOROMANDIB	Temporomandibular joint disorders	Temporomandibular joint disorders || ||	TRUE	igd	2.07e-12	0.0031	Body mass index	TRUE	reported	LZvLz8	textfile	3	TRUE
rs1167827	G	A	G	A	0.0202	-0.0065	0.5417	0.4469	FALSE	FALSE	FALSE	finn-b-TEMPOROMANDIB	7	75163169	0.0281	#N/A	0.8179	Temporomandibular joint disorders || id:finn-b-TEMPOROMANDIB	Temporomandibular joint disorders	Temporomandibular joint disorders || ||	TRUE	igd	6.33e-10	0.0033	Body mass index	TRUE	reported	LZvLz8	textfile	3	TRUE
rs11727676	C	T	C	T	-0.0358	0.0136	0.075	0.08565	FALSE	FALSE	FALSE	finn-b-TEMPOROMANDIB	4	145659064	0.0502	#N/A	0.7861	Temporomandibular joint disorders || id:finn-b-TEMPOROMANDIB	Temporomandibular joint disorders	Temporomandibular joint disorders || ||	TRUE	igd	2.55e-08	0.0064	Body mass index	TRUE	reported	LZvLz8	textfile	3	TRUE
rs12286929	G	A	G	A	0.0217	0.0289	0.4333	0.5229	FALSE	FALSE	FALSE	finn-b-TEMPOROMANDIB	11	115022404	0.028	#N/A	0.3033	Temporomandibular joint disorders || id:finn-b-TEMPOROMANDIB	Temporomandibular joint disorders	Temporomandibular joint disorders || ||	TRUE	igd	1.31e-12	0.0031	Body mass index	TRUE	reported	LZvLz8	textfile	3	TRUE
rs12429545	A	G	A	G	0.0334	-0.0432	0.1	0.1392	FALSE	FALSE	FALSE	finn-b-TEMPOROMANDIB	13	54102206	0.0406	#N/A	0.287	Temporomandibular joint disorders || id:finn-b-TEMPOROMANDIB	Temporomandibular joint disorders	Temporomandibular joint disorders || ||	TRUE	igd	1.09e-12	0.0047	Body mass index	TRUE	reported	LZvLz8	textfile	3	TRUE
rs12940622	A	G	A	G	-0.0182	0.0105	0.4583	0.3597	FALSE	FALSE	FALSE	finn-b-TEMPOROMANDIB	17	78615571	0.0293	#N/A	0.719701	Temporomandibular joint disorders || id:finn-b-TEMPOROMANDIB	Temporomandibular joint disorders	Temporomandibular joint disorders || ||	TRUE	igd	2.49e-09	0.0031	Body mass index	TRUE	reported	LZvLz8	textfile	3	TRUE
rs12986742	C	T	C	T	0.0212	-0.0067	0.5	0.4179	FALSE	FALSE	FALSE	finn-b-TEMPOROMANDIB	2	58975143	0.0284	#N/A	0.8124	Temporomandibular joint disorders || id:finn-b-TEMPOROMANDIB	Temporomandibular joint disorders	Temporomandibular joint disorders || ||	TRUE	igd	1.01e-08	0.0037	Body mass index	TRUE	reported	LZvLz8	textfile	3	TRUE
rs13021737	G	A	G	A	0.0601	-0.1018	0.875	0.8374	FALSE	FALSE	FALSE	finn-b-TEMPOROMANDIB	2	632348	0.0381	#N/A	0.00747894	Temporomandibular joint disorders || id:finn-b-TEMPOROMANDIB	Temporomandibular joint disorders	Temporomandibular joint disorders || ||	TRUE	igd	1.11e-50	0.004	Body mass index	TRUE	reported	LZvLz8	textfile	3	TRUE
rs13191362	G	A	G	A	-0.0277	0.0128	0.2	0.06108	FALSE	FALSE	FALSE	finn-b-TEMPOROMANDIB	6	163033350	0.0584	#N/A	0.8259	Temporomandibular joint disorders || id:finn-b-TEMPOROMANDIB	Temporomandibular joint disorders	Temporomandibular joint disorders || ||	TRUE	igd	7.34e-09	0.0048	Body mass index	TRUE	reported	LZvLz8	textfile	3	TRUE
rs1516725	C	T	C	T	0.0451	-0.0745	0.9083	0.8992	FALSE	FALSE	FALSE	finn-b-TEMPOROMANDIB	3	185824004	0.0466	#N/A	0.1102	Temporomandibular joint disorders || id:finn-b-TEMPOROMANDIB	Temporomandibular joint disorders	Temporomandibular joint disorders || ||	TRUE	igd	1.89e-22	0.0046	Body mass index	TRUE	reported	LZvLz8	textfile	3	TRUE
rs1528435	T	C	T	C	0.0178	0.0471	0.5833	0.6394	FALSE	FALSE	FALSE	finn-b-TEMPOROMANDIB	2	181550962	0.0291	#N/A	0.1056	Temporomandibular joint disorders || id:finn-b-TEMPOROMANDIB	Temporomandibular joint disorders	Temporomandibular joint disorders || ||	TRUE	igd	1.2e-08	0.0031	Body mass index	TRUE	reported	LZvLz8	textfile	3	TRUE
rs1558902	A	T	A	T	0.0818	-0.0485	0.45	0.4193	FALSE	TRUE	TRUE	finn-b-TEMPOROMANDIB	16	53803574	0.0283	#N/A	0.0870903	Temporomandibular joint disorders || id:finn-b-TEMPOROMANDIB	Temporomandibular joint disorders	Temporomandibular joint disorders || ||	TRUE	igd	7.52e-153	0.0031	Body mass index	TRUE	reported	LZvLz8	textfile	3	FALSE
rs16851483	T	G	T	G	0.0483	0.0329	0.0917	0.0485	FALSE	FALSE	FALSE	finn-b-TEMPOROMANDIB	3	141275436	0.065	#N/A	0.6125	Temporomandibular joint disorders || id:finn-b-TEMPOROMANDIB	Temporomandibular joint disorders	Temporomandibular joint disorders || ||	TRUE	igd	3.55e-10	0.0077	Body mass index	TRUE	reported	LZvLz8	textfile	3	TRUE
rs16951275	C	T	C	T	-0.0311	-0.0193	0.225	0.1623	FALSE	FALSE	FALSE	finn-b-TEMPOROMANDIB	15	68077168	0.038	#N/A	0.6126	Temporomandibular joint disorders || id:finn-b-TEMPOROMANDIB	Temporomandibular joint disorders	Temporomandibular joint disorders || ||	TRUE	igd	1.91e-17	0.0037	Body mass index	TRUE	reported	LZvLz8	textfile	3	TRUE
rs17001654	G	C	G	C	0.0306	-0.1307	0.1583	0.1158	FALSE	TRUE	FALSE	finn-b-TEMPOROMANDIB	4	77129568	0.044	#N/A	0.00298003	Temporomandibular joint disorders || id:finn-b-TEMPOROMANDIB	Temporomandibular joint disorders	Temporomandibular joint disorders || ||	TRUE	igd	7.76e-09	0.0053	Body mass index	TRUE	reported	LZvLz8	textfile	3	FALSE
rs17024393	C	T	C	T	0.0658	-0.0363	0.04167	0.0554	FALSE	FALSE	FALSE	finn-b-TEMPOROMANDIB	1	110154688	0.061	#N/A	0.551899	Temporomandibular joint disorders || id:finn-b-TEMPOROMANDIB	Temporomandibular joint disorders	Temporomandibular joint disorders || ||	TRUE	igd	7.03e-14	0.0088	Body mass index	TRUE	reported	LZvLz8	textfile	3	TRUE
rs17094222	C	T	C	T	0.0249	0.0199	0.2083	0.2389	FALSE	FALSE	FALSE	finn-b-TEMPOROMANDIB	10	102395440	0.033	#N/A	0.546799	Temporomandibular joint disorders || id:finn-b-TEMPOROMANDIB	Temporomandibular joint disorders	Temporomandibular joint disorders || ||	TRUE	igd	5.94e-11	0.0038	Body mass index	TRUE	reported	LZvLz8	textfile	3	TRUE
rs17405819	C	T	C	T	-0.0224	0.0457	0.3667	0.2823	FALSE	FALSE	FALSE	finn-b-TEMPOROMANDIB	8	76806584	0.031	#N/A	0.1407	Temporomandibular joint disorders || id:finn-b-TEMPOROMANDIB	Temporomandibular joint disorders	Temporomandibular joint disorders || ||	TRUE	igd	2.07e-11	0.0033	Body mass index	TRUE	reported	LZvLz8	textfile	3	TRUE
rs1808579	T	C	T	C	-0.0167	-0.0141	0.475	0.4938	FALSE	FALSE	FALSE	finn-b-TEMPOROMANDIB	18	21104888	0.028	#N/A	0.6134	Temporomandibular joint disorders || id:finn-b-TEMPOROMANDIB	Temporomandibular joint disorders	Temporomandibular joint disorders || ||	TRUE	igd	4.17e-08	0.0031	Body mass index	TRUE	reported	LZvLz8	textfile	3	TRUE
rs1928295	C	T	C	T	-0.0188	0.0148	0.425	0.5137	FALSE	FALSE	FALSE	finn-b-TEMPOROMANDIB	9	120378483	0.028	#N/A	0.595799	Temporomandibular joint disorders || id:finn-b-TEMPOROMANDIB	Temporomandibular joint disorders	Temporomandibular joint disorders || ||	TRUE	igd	7.91e-10	0.0031	Body mass index	TRUE	reported	LZvLz8	textfile	3	TRUE
rs2033529	G	A	G	A	0.019	0.0017	0.2583	0.329	FALSE	FALSE	FALSE	finn-b-TEMPOROMANDIB	6	40348653	0.0298	#N/A	0.9543	Temporomandibular joint disorders || id:finn-b-TEMPOROMANDIB	Temporomandibular joint disorders	Temporomandibular joint disorders || ||	TRUE	igd	1.39e-08	0.0033	Body mass index	TRUE	reported	LZvLz8	textfile	3	TRUE
rs2033732	C	T	C	T	0.0192	-0.0186	0.7583	0.7508	FALSE	FALSE	FALSE	finn-b-TEMPOROMANDIB	8	85079709	0.0326	#N/A	0.5681	Temporomandibular joint disorders || id:finn-b-TEMPOROMANDIB	Temporomandibular joint disorders	Temporomandibular joint disorders || ||	TRUE	igd	4.89e-08	0.0035	Body mass index	TRUE	reported	LZvLz8	textfile	3	TRUE
rs2112347	G	T	G	T	-0.0261	0.0009	0.375	0.4139	FALSE	FALSE	FALSE	finn-b-TEMPOROMANDIB	5	75015242	0.0284	#N/A	0.9754	Temporomandibular joint disorders || id:finn-b-TEMPOROMANDIB	Temporomandibular joint disorders	Temporomandibular joint disorders || ||	TRUE	igd	6.19e-17	0.0031	Body mass index	TRUE	reported	LZvLz8	textfile	3	TRUE
rs2121279	T	C	T	C	0.0245	-0.009	0.1167	0.2228	FALSE	FALSE	FALSE	finn-b-TEMPOROMANDIB	2	143043285	0.0335	#N/A	0.787601	Temporomandibular joint disorders || id:finn-b-TEMPOROMANDIB	Temporomandibular joint disorders	Temporomandibular joint disorders || ||	TRUE	igd	2.31e-08	0.0044	Body mass index	TRUE	reported	LZvLz8	textfile	3	TRUE
rs2176598	C	T	C	T	-0.0198	0.0225	0.8	0.7352	FALSE	FALSE	FALSE	finn-b-TEMPOROMANDIB	11	43864278	0.0317	#N/A	0.4773	Temporomandibular joint disorders || id:finn-b-TEMPOROMANDIB	Temporomandibular joint disorders	Temporomandibular joint disorders || ||	TRUE	igd	2.97e-08	0.0036	Body mass index	TRUE	reported	LZvLz8	textfile	3	TRUE
rs2207139	G	A	G	A	0.0447	0.008	0.1	0.2014	FALSE	FALSE	FALSE	finn-b-TEMPOROMANDIB	6	50845490	0.0348	#N/A	0.8187	Temporomandibular joint disorders || id:finn-b-TEMPOROMANDIB	Temporomandibular joint disorders	Temporomandibular joint disorders || ||	TRUE	igd	4.13e-29	0.004	Body mass index	TRUE	reported	LZvLz8	textfile	3	TRUE
rs2245368	T	C	T	C	-0.0317	0.0592	0.7583	0.7879	FALSE	FALSE	FALSE	finn-b-TEMPOROMANDIB	7	76608143	0.0343	#N/A	0.0839305	Temporomandibular joint disorders || id:finn-b-TEMPOROMANDIB	Temporomandibular joint disorders	Temporomandibular joint disorders || ||	TRUE	igd	3.19e-08	0.0057	Body mass index	TRUE	reported	LZvLz8	textfile	3	TRUE
rs2287019	T	C	T	C	-0.036	-0.0385	0.15	0.2287	FALSE	FALSE	FALSE	finn-b-TEMPOROMANDIB	19	46202172	0.0335	#N/A	0.2514	Temporomandibular joint disorders || id:finn-b-TEMPOROMANDIB	Temporomandibular joint disorders	Temporomandibular joint disorders || ||	TRUE	igd	4.58e-18	0.0042	Body mass index	TRUE	reported	LZvLz8	textfile	3	TRUE
rs2365389	T	C	T	C	-0.02	0.04	0.3417	0.4369	FALSE	FALSE	FALSE	finn-b-TEMPOROMANDIB	3	61236462	0.0282	#N/A	0.1565	Temporomandibular joint disorders || id:finn-b-TEMPOROMANDIB	Temporomandibular joint disorders	Temporomandibular joint disorders || ||	TRUE	igd	1.63e-10	0.0031	Body mass index	TRUE	reported	LZvLz8	textfile	3	TRUE
rs2820292	C	A	C	A	0.0195	0.035	0.5083	0.5507	FALSE	FALSE	FALSE	finn-b-TEMPOROMANDIB	1	201784287	0.0281	#N/A	0.2139	Temporomandibular joint disorders || id:finn-b-TEMPOROMANDIB	Temporomandibular joint disorders	Temporomandibular joint disorders || ||	TRUE	igd	1.83e-10	0.0031	Body mass index	TRUE	reported	LZvLz8	textfile	3	TRUE
rs29941	G	A	G	A	0.0182	-0.0145	0.6667	0.6076	FALSE	FALSE	FALSE	finn-b-TEMPOROMANDIB	19	34309532	0.0287	#N/A	0.6142	Temporomandibular joint disorders || id:finn-b-TEMPOROMANDIB	Temporomandibular joint disorders	Temporomandibular joint disorders || ||	TRUE	igd	2.41e-08	0.0033	Body mass index	TRUE	reported	LZvLz8	textfile	3	TRUE
rs3736485	G	A	G	A	-0.0176	-0.0262	0.575	0.5877	FALSE	FALSE	FALSE	finn-b-TEMPOROMANDIB	15	51748610	0.0284	#N/A	0.3568	Temporomandibular joint disorders || id:finn-b-TEMPOROMANDIB	Temporomandibular joint disorders	Temporomandibular joint disorders || ||	TRUE	igd	7.41e-09	0.0031	Body mass index	TRUE	reported	LZvLz8	textfile	3	TRUE
rs3849570	A	C	A	C	0.0188	-0.0284	0.3667	0.4173	FALSE	FALSE	FALSE	finn-b-TEMPOROMANDIB	3	81792112	0.0284	#N/A	0.3163	Temporomandibular joint disorders || id:finn-b-TEMPOROMANDIB	Temporomandibular joint disorders	Temporomandibular joint disorders || ||	TRUE	igd	2.6e-08	0.0034	Body mass index	TRUE	reported	LZvLz8	textfile	3	TRUE
rs4256980	G	C	G	C	0.0209	0.0307	0.725	0.647	FALSE	TRUE	FALSE	finn-b-TEMPOROMANDIB	11	8673939	0.0292	#N/A	0.2926	Temporomandibular joint disorders || id:finn-b-TEMPOROMANDIB	Temporomandibular joint disorders	Temporomandibular joint disorders || ||	TRUE	igd	2.9e-11	0.0031	Body mass index	TRUE	reported	LZvLz8	textfile	3	FALSE
rs4740619	C	T	C	T	-0.0179	-0.0365	0.4667	0.5114	FALSE	FALSE	FALSE	finn-b-TEMPOROMANDIB	9	15634326	0.028	#N/A	0.1931	Temporomandibular joint disorders || id:finn-b-TEMPOROMANDIB	Temporomandibular joint disorders	Temporomandibular joint disorders || ||	TRUE	igd	4.56e-09	0.0031	Body mass index	TRUE	reported	LZvLz8	textfile	3	TRUE
rs543874	G	A	G	A	0.0482	-0.0381	0.2667	0.1793	FALSE	FALSE	FALSE	finn-b-TEMPOROMANDIB	1	177889480	0.0364	#N/A	0.2952	Temporomandibular joint disorders || id:finn-b-TEMPOROMANDIB	Temporomandibular joint disorders	Temporomandibular joint disorders || ||	TRUE	igd	2.62e-35	0.0039	Body mass index	TRUE	reported	LZvLz8	textfile	3	TRUE
rs6477694	T	C	T	C	-0.0174	-0.0389	0.6417	0.6022	FALSE	FALSE	FALSE	finn-b-TEMPOROMANDIB	9	111932342	0.0287	#N/A	0.175	Temporomandibular joint disorders || id:finn-b-TEMPOROMANDIB	Temporomandibular joint disorders	Temporomandibular joint disorders || ||	TRUE	igd	2.67e-08	0.0031	Body mass index	TRUE	reported	LZvLz8	textfile	3	TRUE
rs657452	G	A	G	A	-0.0227	0.0288	0.5833	0.5742	FALSE	FALSE	FALSE	finn-b-TEMPOROMANDIB	1	49589847	0.0282	#N/A	0.3084	Temporomandibular joint disorders || id:finn-b-TEMPOROMANDIB	Temporomandibular joint disorders	Temporomandibular joint disorders || ||	TRUE	igd	5.48e-13	0.0031	Body mass index	TRUE	reported	LZvLz8	textfile	3	TRUE
rs6656785	G	A	G	A	0.0217	-0.0174	0.3833	0.4305	FALSE	FALSE	FALSE	finn-b-TEMPOROMANDIB	1	75005776	0.0282	#N/A	0.5362	Temporomandibular joint disorders || id:finn-b-TEMPOROMANDIB	Temporomandibular joint disorders	Temporomandibular joint disorders || ||	TRUE	igd	3.83e-12	0.0031	Body mass index	TRUE	reported	LZvLz8	textfile	3	TRUE
rs6804842	G	A	G	A	0.0185	-0.0203	0.575	0.5347	FALSE	FALSE	FALSE	finn-b-TEMPOROMANDIB	3	25106437	0.0281	#N/A	0.4701	Temporomandibular joint disorders || id:finn-b-TEMPOROMANDIB	Temporomandibular joint disorders	Temporomandibular joint disorders || ||	TRUE	igd	2.48e-09	0.0031	Body mass index	TRUE	reported	LZvLz8	textfile	3	TRUE
rs7138803	A	G	A	G	0.0315	-0.0255	0.4417	0.3841	FALSE	FALSE	FALSE	finn-b-TEMPOROMANDIB	12	50247468	0.0289	#N/A	0.3771	Temporomandibular joint disorders || id:finn-b-TEMPOROMANDIB	Temporomandibular joint disorders	Temporomandibular joint disorders || ||	TRUE	igd	8.15e-24	0.0031	Body mass index	TRUE	reported	LZvLz8	textfile	3	TRUE
rs7141420	T	C	T	C	0.0235	-0.0174	0.6167	0.5889	FALSE	FALSE	FALSE	finn-b-TEMPOROMANDIB	14	79899454	0.0284	#N/A	0.541499	Temporomandibular joint disorders || id:finn-b-TEMPOROMANDIB	Temporomandibular joint disorders	Temporomandibular joint disorders || ||	TRUE	igd	1.23e-14	0.0031	Body mass index	TRUE	reported	LZvLz8	textfile	3	TRUE
rs758747	T	C	T	C	0.0225	0.0041	0.2667	0.2071	FALSE	FALSE	FALSE	finn-b-TEMPOROMANDIB	16	3627358	0.0345	#N/A	0.9043	Temporomandibular joint disorders || id:finn-b-TEMPOROMANDIB	Temporomandibular joint disorders	Temporomandibular joint disorders || ||	TRUE	igd	7.47e-10	0.0037	Body mass index	TRUE	reported	LZvLz8	textfile	3	TRUE
rs7599312	A	G	A	G	-0.022	0.052	0.2917	0.3029	FALSE	FALSE	FALSE	finn-b-TEMPOROMANDIB	2	213413231	0.0307	#N/A	0.0901301	Temporomandibular joint disorders || id:finn-b-TEMPOROMANDIB	Temporomandibular joint disorders	Temporomandibular joint disorders || ||	TRUE	igd	1.17e-10	0.0034	Body mass index	TRUE	reported	LZvLz8	textfile	3	TRUE
rs7899106	G	A	G	A	0.0395	0.0259	0.05	0.04466	FALSE	FALSE	FALSE	finn-b-TEMPOROMANDIB	10	87410904	0.0678	#N/A	0.7019	Temporomandibular joint disorders || id:finn-b-TEMPOROMANDIB	Temporomandibular joint disorders	Temporomandibular joint disorders || ||	TRUE	igd	2.96e-08	0.0071	Body mass index	TRUE	reported	LZvLz8	textfile	3	TRUE
rs9400239	C	T	C	T	0.0188	-0.0405	0.7	0.634	FALSE	FALSE	FALSE	finn-b-TEMPOROMANDIB	6	108977663	0.0291	#N/A	0.1632	Temporomandibular joint disorders || id:finn-b-TEMPOROMANDIB	Temporomandibular joint disorders	Temporomandibular joint disorders || ||	TRUE	igd	1.61e-08	0.0033	Body mass index	TRUE	reported	LZvLz8	textfile	3	TRUE
rs9579083	C	G	C	G	0.0295	-0.0669	0.2333	0.2311	FALSE	TRUE	FALSE	finn-b-TEMPOROMANDIB	13	28017270	0.0333	#N/A	0.0443905	Temporomandibular joint disorders || id:finn-b-TEMPOROMANDIB	Temporomandibular joint disorders	Temporomandibular joint disorders || ||	TRUE	igd	3.46e-10	0.0047	Body mass index	TRUE	reported	LZvLz8	textfile	3	FALSE
rs9926784	C	T	C	T	-0.0265	0.0534	0.2083	0.1702	FALSE	FALSE	FALSE	finn-b-TEMPOROMANDIB	16	19941968	0.0371	#N/A	0.1504	Temporomandibular joint disorders || id:finn-b-TEMPOROMANDIB	Temporomandibular joint disorders	Temporomandibular joint disorders || ||	TRUE	igd	1.85e-10	0.0042	Body mass index	TRUE	reported	LZvLz8	textfile	3	TRUE
