# Supplementary material for: Causal association between body mass index and temporomandibular disorders: a bidirectional two-sample Mendelian randomization analysis
Source: BMC Oral Health. 2023 Jul 18;23:499. doi: 10.1186/s12903-023-03179-5 (PMC10355070; doi:10.1186/s12903-023-03179-5)
Supplement: Supplementary file 4 — Supplementary Material 4 [file 12903_2023_3179_MOESM4_ESM.xls]

## Sheet: Sheet1
																																					Supplementary Table 4 Summary statistics for Mendelian randomization analysis of potential causal effect of TMDs on BMI.
	SNP	effect_allele.exposure	other_allele.exposure	effect_allele.outcome	other_allele.outcome	beta.exposure	beta.outcome	eaf.exposure	eaf.outcome	remove	palindromic	ambiguous	id.outcome	chr	pos	se.outcome	samplesize.outcome	pval.outcome	outcome	originalname.outcome	outcome.deprecated	mr_keep.outcome	data_source.outcome	proxy.outcome	target_snp.outcome	proxy_snp.outcome	target_a1.outcome	target_a2.outcome	proxy_a1.outcome	proxy_a2.outcome	chr.exposure	pos.exposure	se.exposure	pval.exposure	samplesize.exposure	id.exposure	exposure	mr_keep.exposure	pval_origin.exposure	data_source.exposure	action	mr_keep	R2	F
1	rs1403910	A	C	A	C	-0.1457	0.0016	0.6575	0.6667	FALSE	FALSE	FALSE	ieu-a-835	3	886304	0.0038	233972	0.673701	Body mass index || id:ieu-a-835	Body mass index	Body mass index || ||	TRUE	igd	#N/A	#N/A	#N/A	#N/A	#N/A	#N/A	#N/A	3	886304	0.0295	7.89205e-07	#N/A	finn-b-TEMPOROMANDIB	|| id:finn-b-TEMPOROMANDIB	TRUE	reported	igd	3	TRUE	0.000181629	24.3932
2	rs1555846	T	C	T	C	0.3148	-0.0113	0.04622	0.05833	FALSE	FALSE	FALSE	ieu-a-835	1	68909113	0.0085	233443	0.1837	Body mass index || id:ieu-a-835	Body mass index	Body mass index || ||	TRUE	igd	TRUE	rs1555846	rs17130694	T	C	T	C	1	68900560	0.0675	3.06302e-06	#N/A	finn-b-TEMPOROMANDIB	|| id:finn-b-TEMPOROMANDIB	TRUE	reported	igd	3	TRUE	0.00016195	21.7498
3	rs75675110	A	G	A	G	-0.2088	0.0034	0.1052	0.0917	FALSE	FALSE	FALSE	ieu-a-835	4	11679397	0.0061	233817	0.577301	Body mass index || id:ieu-a-835	Body mass index	Body mass index || ||	TRUE	igd	TRUE	rs75675110	rs12641520	A	G	A	G	4	11669794	0.0457	4.86497e-06	#N/A	finn-b-TEMPOROMANDIB	|| id:finn-b-TEMPOROMANDIB	TRUE	reported	igd	3	TRUE	0.000155435	20.8748
