# Supplementary material for: Causal association between body mass index and temporomandibular disorders: a bidirectional two-sample Mendelian randomization analysis
Source: BMC Oral Health. 2023 Jul 18;23:499. doi: 10.1186/s12903-023-03179-5 (PMC10355070; doi:10.1186/s12903-023-03179-5)
Supplement: Supplementary file 5 — Supplementary Material 5 [file 12903_2023_3179_MOESM5_ESM.xls]

## Sheet: Sheet1
Supplementary Table 1 Independent SNPs related to body mass index.
chr.exposure	pos.exposure	beta.exposure	pval.exposure	se.exposure	samplesize.exposure	id.exposure	SNP	effect_allele.exposure	other_allele.exposure	eaf.exposure	exposure	mr_keep.exposure	pval_origin.exposure	data_source.exposure	R2	F
1	177889480	0.0482	2.61818e-35	0.0039	322008	ieu-a-835	rs543874	G	A	0.2667	Body mass index || id:ieu-a-835	TRUE	reported	igd	0.000474124	152.743
1	96924097	0.0218	2.07014e-12	0.0031	320730	ieu-a-835	rs11165643	T	C	0.575	Body mass index || id:ieu-a-835	TRUE	reported	igd	0.000154164	49.4523
1	110154688	0.0658	7.0291e-14	0.0088	297874	ieu-a-835	rs17024393	C	T	0.04167	Body mass index || id:ieu-a-835	TRUE	reported	igd	0.00018766	55.9092
1	72751185	0.0334	2.66073e-26	0.0031	316872	ieu-a-835	rs3101336	C	T	0.6491	Body mass index || id:ieu-a-835	TRUE	reported	igd	0.000366207	116.083
1	201784287	0.0195	1.834e-10	0.0031	321707	ieu-a-835	rs2820292	C	A	0.5083	Body mass index || id:ieu-a-835	TRUE	reported	igd	0.000122979	39.5679
1	49589847	-0.0227	5.48151e-13	0.0031	313651	ieu-a-835	rs657452	G	A	0.5833	Body mass index || id:ieu-a-835	TRUE	reported	igd	0.000170926	53.6198
1	75005776	0.0217	3.82913e-12	0.0031	321410	ieu-a-835	rs6656785	G	A	0.3833	Body mass index || id:ieu-a-835	TRUE	reported	igd	0.00015243	48.9997
2	181550962	0.0178	1.196e-08	0.0031	321924	ieu-a-835	rs1528435	T	C	0.5833	Body mass index || id:ieu-a-835	TRUE	reported	igd	0.000102404	32.9696
2	213413231	-0.022	1.17301e-10	0.0034	322024	ieu-a-835	rs7599312	A	G	0.2917	Body mass index || id:ieu-a-835	TRUE	reported	igd	0.00013	41.8683
2	25150296	0.0307	8.77607e-24	0.0031	321759	ieu-a-835	rs10182181	G	A	0.5	Body mass index || id:ieu-a-835	TRUE	reported	igd	0.000304713	98.0733
2	632348	0.0601	1.11301e-50	0.004	318287	ieu-a-835	rs13021737	G	A	0.875	Body mass index || id:ieu-a-835	TRUE	reported	igd	0.000708765	225.749
2	143043285	0.0245	2.31302e-08	0.0044	322065	ieu-a-835	rs2121279	T	C	0.1167	Body mass index || id:ieu-a-835	TRUE	reported	igd	9.6259e-05	31.0045
2	58975143	0.0212	1.006e-08	0.0037	233833	ieu-a-835	rs12986742	C	T	0.5	Body mass index || id:ieu-a-835	TRUE	reported	igd	0.000140379	32.8295
2	59305625	-0.0229	2.2532e-11	0.0034	321969	ieu-a-835	rs1016287	C	T	0.675	Body mass index || id:ieu-a-835	TRUE	reported	igd	0.000140876	45.3639
3	61236462	-0.02	1.629e-10	0.0031	316768	ieu-a-835	rs2365389	T	C	0.3417	Body mass index || id:ieu-a-835	TRUE	reported	igd	0.000131383	41.623
3	81792112	0.0188	2.601e-08	0.0034	284339	ieu-a-835	rs3849570	A	C	0.3667	Body mass index || id:ieu-a-835	TRUE	reported	igd	0.000107516	30.5742
3	85807590	0.0297	1.737e-14	0.0039	322135	ieu-a-835	rs13078960	G	T	0.1833	Body mass index || id:ieu-a-835	TRUE	reported	igd	0.000179998	57.9937
3	141275436	0.0483	3.54797e-10	0.0077	233929	ieu-a-835	rs16851483	T	G	0.0917	Body mass index || id:ieu-a-835	TRUE	reported	igd	0.000168173	39.3468
3	25106437	0.0185	2.476e-09	0.0031	321463	ieu-a-835	rs6804842	G	A	0.575	Body mass index || id:ieu-a-835	TRUE	reported	igd	0.000110775	35.6137
3	185824004	0.0451	1.88582e-22	0.0046	320644	ieu-a-835	rs1516725	C	T	0.9083	Body mass index || id:ieu-a-835	TRUE	reported	igd	0.000299698	96.1246
4	103188709	0.0477	1.82516e-12	0.0068	321461	ieu-a-835	rs13107325	T	C	0.1167	Body mass index || id:ieu-a-835	TRUE	reported	igd	0.000153047	49.2058
4	145659064	-0.0358	2.55e-08	0.0064	296401	ieu-a-835	rs11727676	C	T	0.075	Body mass index || id:ieu-a-835	TRUE	reported	igd	0.000105555	31.2898
4	45182527	0.0402	3.20479e-38	0.0031	320955	ieu-a-835	rs10938397	G	A	0.4333	Body mass index || id:ieu-a-835	TRUE	reported	igd	0.000523669	168.161
4	77129568	0.0306	7.75997e-09	0.0053	233722	ieu-a-835	rs17001654	G	C	0.1583	Body mass index || id:ieu-a-835	TRUE	reported	igd	0.000142603	33.334
5	75015242	-0.0261	6.19156e-17	0.0031	322019	ieu-a-835	rs2112347	G	T	0.375	Body mass index || id:ieu-a-835	TRUE	reported	igd	0.00022008	70.8851
6	163033350	-0.0277	7.33905e-09	0.0048	321902	ieu-a-835	rs13191362	G	A	0.2	Body mass index || id:ieu-a-835	TRUE	reported	igd	0.000103445	33.3023
6	40348653	0.019	1.388e-08	0.0033	321917	ieu-a-835	rs2033529	G	A	0.2583	Body mass index || id:ieu-a-835	TRUE	reported	igd	0.000102965	33.1495
6	108977663	0.0188	1.61298e-08	0.0033	321988	ieu-a-835	rs9400239	C	T	0.7	Body mass index || id:ieu-a-835	TRUE	reported	igd	0.000100787	32.4553
6	34563164	0.0221	1.75299e-10	0.0035	315542	ieu-a-835	rs205262	G	A	0.2667	Body mass index || id:ieu-a-835	TRUE	reported	igd	0.000126339	39.87
6	50845490	0.0447	4.12572e-29	0.004	322019	ieu-a-835	rs2207139	G	A	0.1	Body mass index || id:ieu-a-835	TRUE	reported	igd	0.000387655	124.88
7	75163169	0.0202	6.33301e-10	0.0033	306238	ieu-a-835	rs1167827	G	A	0.5417	Body mass index || id:ieu-a-835	TRUE	reported	igd	0.000122338	37.469
7	76608143	-0.0317	3.18698e-08	0.0057	205675	ieu-a-835	rs2245368	T	C	0.7583	Body mass index || id:ieu-a-835	TRUE	reported	igd	0.000150356	30.9289
8	76806584	-0.0224	2.07014e-11	0.0033	322085	ieu-a-835	rs17405819	C	T	0.3667	Body mass index || id:ieu-a-835	TRUE	reported	igd	0.000143033	46.075
8	85079709	0.0192	4.889e-08	0.0035	321406	ieu-a-835	rs2033732	C	T	0.7583	Body mass index || id:ieu-a-835	TRUE	reported	igd	9.36207e-05	30.0929
9	28414339	0.0249	6.60693e-14	0.0033	322061	ieu-a-835	rs10968576	G	A	0.2917	Body mass index || id:ieu-a-835	TRUE	reported	igd	0.000176749	56.9335
9	111932342	-0.0174	2.67301e-08	0.0031	322048	ieu-a-835	rs6477694	T	C	0.6417	Body mass index || id:ieu-a-835	TRUE	reported	igd	9.78165e-05	31.5045
9	120378483	-0.0188	7.91006e-10	0.0031	321979	ieu-a-835	rs1928295	C	T	0.425	Body mass index || id:ieu-a-835	TRUE	reported	igd	0.000114213	36.7781
9	15634326	-0.0179	4.56405e-09	0.0031	321887	ieu-a-835	rs4740619	C	T	0.4667	Body mass index || id:ieu-a-835	TRUE	reported	igd	0.00010357	33.3411
9	129460914	-0.0174	1.83e-08	0.0031	320727	ieu-a-835	rs10733682	G	A	0.575	Body mass index || id:ieu-a-835	TRUE	reported	igd	9.82193e-05	31.5045
10	114758349	-0.0234	1.11199e-11	0.0034	322130	ieu-a-835	rs7903146	T	C	0.25	Body mass index || id:ieu-a-835	TRUE	reported	igd	0.000147021	47.3665
10	87410904	0.0395	2.95999e-08	0.0071	321770	ieu-a-835	rs7899106	G	A	0.05	Body mass index || id:ieu-a-835	TRUE	reported	igd	9.61812e-05	30.951
10	102395440	0.0249	5.94155e-11	0.0038	321770	ieu-a-835	rs17094222	C	T	0.2083	Body mass index || id:ieu-a-835	TRUE	reported	igd	0.000133422	42.9367
11	43864278	-0.0198	2.97098e-08	0.0036	316848	ieu-a-835	rs2176598	C	T	0.8	Body mass index || id:ieu-a-835	TRUE	reported	igd	9.54625e-05	30.2498
11	8673939	0.0209	2.90001e-11	0.0031	320028	ieu-a-835	rs4256980	G	C	0.725	Body mass index || id:ieu-a-835	TRUE	reported	igd	0.00014201	45.4534
11	47650993	0.0262	5.14517e-17	0.0031	321959	ieu-a-835	rs3817334	T	C	0.45	Body mass index || id:ieu-a-835	TRUE	reported	igd	0.000221811	71.4293
11	115022404	0.0217	1.31009e-12	0.0031	321903	ieu-a-835	rs12286929	G	A	0.4333	Body mass index || id:ieu-a-835	TRUE	reported	igd	0.000152197	48.9997
11	27684517	-0.0414	5.55648e-28	0.0038	322103	ieu-a-835	rs11030104	G	A	0.2	Body mass index || id:ieu-a-835	TRUE	reported	igd	0.000368365	118.695
12	122781897	-0.0307	2.01902e-08	0.0055	314111	ieu-a-835	rs11057405	A	G	0.0917	Body mass index || id:ieu-a-835	TRUE	reported	igd	9.91802e-05	31.1565
12	50247468	0.0315	8.15267e-24	0.0031	322092	ieu-a-835	rs7138803	A	G	0.4417	Body mass index || id:ieu-a-835	TRUE	reported	igd	0.000320464	103.251
13	54102206	0.0334	1.09396e-12	0.0047	312934	ieu-a-835	rs12429545	A	G	0.1	Body mass index || id:ieu-a-835	TRUE	reported	igd	0.000161352	50.5004
13	28017270	0.0295	3.46099e-10	0.0047	233807	ieu-a-835	rs9579083	C	G	0.2333	Body mass index || id:ieu-a-835	TRUE	reported	igd	0.000168468	39.3953
14	25928179	-0.023	1.14104e-11	0.0034	321797	ieu-a-835	rs10132280	A	C	0.3333	Body mass index || id:ieu-a-835	TRUE	reported	igd	0.000142185	45.761
14	79899454	0.0235	1.22999e-14	0.0031	321970	ieu-a-835	rs7141420	T	C	0.6167	Body mass index || id:ieu-a-835	TRUE	reported	igd	0.000178451	57.4658
15	68077168	-0.0311	1.91117e-17	0.0037	322098	ieu-a-835	rs16951275	C	T	0.225	Body mass index || id:ieu-a-835	TRUE	reported	igd	0.000219298	70.6504
15	51748610	-0.0176	7.41208e-09	0.0031	321398	ieu-a-835	rs3736485	G	A	0.575	Body mass index || id:ieu-a-835	TRUE	reported	igd	0.00010028	32.2329
16	4015729	0.0244	1.06101e-09	0.004	233835	ieu-a-835	rs879620	T	C	0.5917	Body mass index || id:ieu-a-835	TRUE	reported	igd	0.000159104	37.2097
16	3627358	0.0225	7.47309e-10	0.0037	308688	ieu-a-835	rs758747	T	C	0.2667	Body mass index || id:ieu-a-835	TRUE	reported	igd	0.000119782	36.9793
16	19941968	-0.0265	1.84901e-10	0.0042	316274	ieu-a-835	rs9926784	C	T	0.2083	Body mass index || id:ieu-a-835	TRUE	reported	igd	0.000125856	39.8098
16	28889486	0.0309	3.13979e-23	0.0031	321930	ieu-a-835	rs3888190	A	C	0.3583	Body mass index || id:ieu-a-835	TRUE	reported	igd	0.000308531	99.3553
16	31011183	-0.0183	4.85702e-09	0.0031	321887	ieu-a-835	rs4889606	G	A	0.3583	Body mass index || id:ieu-a-835	TRUE	reported	igd	0.00010825	34.8479
16	53803574	0.0818	7.51623e-153	0.0031	320073	ieu-a-835	rs1558902	A	T	0.45	Body mass index || id:ieu-a-835	TRUE	reported	igd	0.00217065	696.275
17	78615571	-0.0182	2.49402e-09	0.0031	322032	ieu-a-835	rs12940622	A	G	0.4583	Body mass index || id:ieu-a-835	TRUE	reported	igd	0.000107022	34.468
17	5283252	0.0192	1.28399e-08	0.0034	321836	ieu-a-835	rs1000940	G	A	0.225	Body mass index || id:ieu-a-835	TRUE	reported	igd	9.90757e-05	31.8891
18	21104888	-0.0167	4.16898e-08	0.0031	322032	ieu-a-835	rs1808579	T	C	0.475	Body mass index || id:ieu-a-835	TRUE	reported	igd	9.01097e-05	29.0206
18	57829135	0.0556	3.93007e-53	0.0036	321958	ieu-a-835	rs6567160	C	T	0.2833	Body mass index || id:ieu-a-835	TRUE	reported	igd	0.000740327	238.529
18	58049656	-0.0395	6.22444e-13	0.0055	319773	ieu-a-835	rs17066856	C	T	0.1333	Body mass index || id:ieu-a-835	TRUE	reported	igd	0.000161271	51.5782
19	34309532	0.0182	2.40702e-08	0.0033	321970	ieu-a-835	rs29941	G	A	0.6667	Body mass index || id:ieu-a-835	TRUE	reported	igd	9.44623e-05	30.4167
19	18454825	-0.0194	3.41499e-08	0.0035	319588	ieu-a-835	rs17724992	G	A	0.3083	Body mass index || id:ieu-a-835	TRUE	reported	igd	9.61247e-05	30.7231
19	46202172	-0.036	4.58458e-18	0.0042	300921	ieu-a-835	rs2287019	T	C	0.15	Body mass index || id:ieu-a-835	TRUE	reported	igd	0.000244089	73.4689
